# Supplementary material for: A Novel Approach to Develop Lager Yeast with Higher NADH Availability to Improve the Flavor Stability of Industrial Beer
Source: Foods. 2021 Dec 8;10(12):3057. doi: 10.3390/foods10123057 (PMC8701400; doi:10.3390/foods10123057)
Supplement: Supplementary file 1 [file foods-10-03057-s001.zip]

Archive with 1 entries (1 files):
- foods-1412421-supplementary.pdf
